# Supplementary material for: Rewiring and indirect effects underpin modularity reshuffling in a marine food web under environmental shifts
Source: Ecol Evol. 2019 Sep 30;9(20):11631–46. doi: 10.1002/ece3.5641 (PMC6822054; doi:10.1002/ece3.5641)
Supplement: Supplementary file 2 [file ECE3-9-11631-s002.xlsx]

## Sheet: Foglio1
Node	WI-Blue	WI-Green	WO-Blue	WO_Green	INE-Blue	INE-Green
1	2.36582e-05	1.3492e-05	6.68	13.59	1.30979	0.928094
2	2.6337e-06	2.30024e-07	2.06	1.33	0.254988	0.137759
3	0.000552774	0.00187662	14.18	22.48	2.61322	2.51027
4	0.000152656	0.0020611	11.79	22.48	0.912547	2.14504
5	0.000444216	0.00409163	13.97	22.48	1.9889	2.80379
6	7.46054e-05	0.000324993	10.1	21.7	0.861732	1.30469
7	8.64774e-05	0.000650092	10.73	22.31	0.677848	1.42883
8	2.95628e-05	0.000109937	7.52	20.4	0.408343	0.843376
9	3.44438e-05	0.00035001	7.83	21.6	0.58753	1.27916
10	0.000220119	0.00113236	10.81	22.31	0.80093	0.983782
11	9.74291e-05	3.53707e-05	10.82	18.46	0.966303	0.953284
12	5.95233e-05	8.09766e-05	6.81	20.95	1.70686	1.85409
13	4.97073e-05	1.6012e-05	2.28	8.17	0.194451	0.054127
14	0.000237493	0.00134442	13.65	22.14	2.01896	2.12041
15	0.000947621	0.000366919	12.4	21.5	1.13242	1.38929
16	2.76457e-06	6.58874e-06	2.12	9.33	0.235528	0.183479
17	0.00122319	0.000658929	13.98	22.54	1.30515	1.8631
18	8.93248e-06	7.7553e-05	6.56	21.31	0.809529	0.761791
19	0.00272946	0.000604572	14.1	22.48	2.00779	1.49637
20	1.046e-06	3.91588e-05	0.9	11.98	0.342004	0.759587
21	0.00417693	0.00914269	13.45	22.73	3.09515	4.13569
22	0.000586244	0.00169484	11.32	22.44	0.94487	1.93128
23	0.000733893	0.000468739	11.85	22.44	1.79657	1.75816
24	0.000216285	0.000122195	2.81	19.81	0.330719	0.286669
25	8.61944e-06	3.25435e-05	4.64	16.6	0.702712	0.591831
26	0.0050387	0.00111627	14.65	21.85	1.96997	2.24174
27	0.000309509	4.05979e-05	9.12	16.48	1.09069	0.664631
28	0.00189089	0.000481832	14.4	21.44	2.47427	1.40902
29	0.00636304	0.00316668	14.65	21.95	3.4084	2.4192
30	0.000167593	3.26247e-05	11.15	19.71	1.06362	0.560836
31	3.61258e-05	2.65705e-06	2.85	4.81	0.018457	0.028199
32	0.00617728	0.00141395	14.81	21.84	1.91834	1.28936
33	0.00118037	0.000119011	14.02	20.94	1.22067	1.07878
34	5.17231e-06	6.70931e-07	2.53	3.27	0.034399	0.0426
35	0.00614085	0.000481055	14.76	22.06	2.0598	1.88374
36	0.000466584	0.000152888	12.28	20.85	0.83341	0.853409
37	0.00729619	0.000547953	14.35	21.49	2.82203	1.09896
38	0.000229513	2.50234e-05	9.49	13.48	0.323587	0.342602
39	0.000506855	1.85327e-05	10.92	16.45	0.956237	0.561321
40	0.345613	0.826282	14.06	22.12	3.39942	3.45031
41	0.521786	0.0805834	14.59	22.07	3.06047	1.97966
42	0.00138294	0.000231386	14.88	22.23	4.82714	2.71241
43	0.000538009	0.000117471	13.55	21.98	4.36457	4.03113
44	4.94542e-05	6.18381e-05	10.94	21.81	1.64812	1.8439
45	1.97823e-05	2.10314e-05	7.26	18.88	0.607569	1.13553
46	4.48079e-05	4.09699e-05	9.02	20.81	2.56713	2.39931
47	2.28848e-05	7.93645e-05	6.46	21.6	3.21086	6.02351
48	1.54491e-05	1.58154e-05	7.2	18.87	0.788554	0.891839
49	3.38244e-05	9.65962e-05	9.27	22.06	1.75831	2.29592
50	0.012907	0.00671294	15.25	22.57	5.05585	4.92232
51	4.28748e-05	0.000157628	9.46	21.45	1.26426	1.98518
52	0.00170271	0.000399923	14.21	21.78	0.936751	1.92682
53	0.000471704	0.000114006	13.98	21.2	0.876715	0.436674
54	2.31898e-05	4.73288e-06	3.64	5.4	0.148126	0.097921
55	0.00161894	0.00012289	7.38	6.48	0.612131	0.534523
56	2.57649e-05	2.61942e-06	6.06	9.58	8.08077	8.04188
57	0.0029896	0.000421578	11.48	14.65	1.06815	1.23828
58	0.00382261	0.00317314	11.61	18.9	0.633058	0.902232
59	-	-	-	-	-	-
60	6.45959e-05	5.38624e-05	1.95	7.35	0.006219	0.005363
61	0.0192241	0.0340163	9.62	20.04	2.3796	2.41522
62	0.0261317	0.00363234	12.12	17.54	2.14233	1.38576
63	0.0129587	0.0107568	13.7	21.43	-	-
